# Supplementary material for: Effect of Thermal Treatment on the Extraction and Antioxidant and Antiglycation Activities of (Poly)phenols from Ribes magellanicum
Source: Molecules. 2025 Jan 15;30(2):318. doi: 10.3390/molecules30020318 (PMC11767453; doi:10.3390/molecules30020318)
Supplement: Supplementary file 1 [file molecules-30-00318-s001.zip]

Archive with 1 entries (1 files):
- molecules-3352528-supplementary.pdf
